# Supplementary material for: Dual-Modality Ultrasound Imaging of SPIONs Distribution via Combined Magnetomotive and Passive Cavitation Imaging
Source: Sensors (Basel). 2025 Nov 24;25(23):7171. doi: 10.3390/s25237171 (PMC12693940; doi:10.3390/s25237171)
Supplement: Supplementary file 1 [file sensors-25-07171-s001.zip]

Archive with 1 entries (1 files):
- sensors-3937347-supplementary.pdf
